# Supplementary material for: Molecular heterogeneity in major urinary proteins of Mus musculus subspecies: potential candidates involved in speciation
Source: Sci Rep. 2017 Mar 24;7:44992. doi: 10.1038/srep44992 (PMC5364487; doi:10.1038/srep44992)
Supplement: Supplementary Dataset 2 [file srep44992-s3.xls]

## Sheet: AllSamplesRenamed.txt
Molecular heterogeneity in major urinary proteins of Mus musculus subspecies: potential candidates involved in speciation
Jane L Hurst, Robert J Beynon, Stuart D Armstrong, Amanda J Davidson, Sarah A Roberts, Guadalupe GÑmez-Baena, Carole M Smadja, Guila Ganem
Sample	zone	subspecies	sex	18575	18646	18651	18666/65	18680/79	18682	18694/95	18708	18711	18713	18725	18731	18752	TOTAL	p18575	p18646	p18651	p18666	p18679	p18682	p18694	p18708	p18711	p18713	p18716	p18724	p18731	p18752
F_Fmmd1003	0	1	0	0	0	0.5879	0.0467	0	0.3021	0.112	1	0	0	0.0254	0	0	2.0741	0	0	0.283448	0.0225158	0	0.145654	0.0539993	0.482137	0	0	0	0.0122463	0	0
F_Fmmd1006	0	1	0	0	0	1	0.0525	0	0.1088	0.3969	0.771	0	0	0.069	0	0	2.3982	0	0	0.416979	0.0218914	0	0.0453674	0.165499	0.321491	0	0	0	0.0287716	0	0
F_Fmmd1007	0	1	0	0	0	1	0.0153	0	0.2304	0.2499	0.1049	0	0	0.0222	0	0	1.6227	0	0	0.616257	0.00942873	0	0.141986	0.154003	0.0646453	0	0	0	0.0136809	0	0
F_Fmmd1010	0	1	0	0	0	0.947	0.0333	0	0.1081	0.1787	1	0	0	0.0607	0	0	2.3278	0	0	0.406822	0.0143054	0	0.0464387	0.0767678	0.42959	0	0	0	0.0260761	0	0
F_Fmmd1012_2007	0	1	0	0	0	0.4103	0.0766	0	0.4295	1	0.7681	0	0	0.1122	0	0	2.7967	0	0	0.146709	0.0273894	0	0.153574	0.357564	0.274645	0	0	0	0.0401187	0	0
F_Fmmd1021	0	1	0	0	0	1	0.0201	0	0.1703	0.2682	0.5361	0	0	0.0453	0	0	2.04	0	0	0.490196	0.00985294	0	0.0834804	0.131471	0.262794	0	0	0	0.0222059	0	0
F_Fmmd1022	0	1	0	0	0	0.4642	0.0185	0	0.0995	0.1757	1	0	0	0.0413	0	0	1.7992	0	0	0.258004	0.0102823	0	0.0553024	0.0976545	0.555803	0	0	0	0.0229546	0	0
F_Fmmd1023_2007	0	1	0	0	0	0.5918	0.0876	0	0.7172	0.5016	1	0	0	0.0463	0	0	2.9445	0	0	0.200985	0.0297504	0	0.243573	0.170352	0.339616	0	0	0	0.0157242	0	0
F_Fmmd1033	0	1	0	0	0	1	0.0298	0	0.098	0.3271	0.06	0	0	0.0473	0	0	1.5622	0	0	0.640123	0.0190757	0	0.062732	0.209384	0.0384074	0	0	0	0.0302778	0	0
F_Fmmd1040	0	1	0	0	0	0.1745	0.0093	0	0.0318	0.0694	1	0	0	0.0377	0	0	1.3227	0	0	0.131927	0.00703107	0	0.0240417	0.0524684	0.756029	0	0	0	0.0285023	0	0
F_Fmmd1041	0	1	0	0	0	0.404	0.0155	0	0.2024	0.2629	1	0	0	0.0404	0	0	1.9252	0	0	0.209848	0.00805111	0	0.105132	0.136557	0.519427	0	0	0	0.0209848	0	0
F_Fmmd1042	0	1	0	0	0	1	0.0199	0	0.0718	0.1018	0.0443	0	0	0.0224	0	0	1.2602	0	0	0.793525	0.0157911	0	0.0569751	0.0807808	0.0351532	0	0	0	0.017775	0	0
F_Fmmd2003	0	1	0	0	0	1	0.0635	0	0.3892	0.3686	0.1973	0	0	0.0568	0	0	2.0754	0	0	0.481835	0.0305965	0	0.18753	0.177604	0.095066	0	0	0	0.0273682	0	0
F_Fmmd2004	0	1	0	0	0	0.8607	0.0451	0	0.0482	0.3433	1	0	0	0.0571	0	0	2.3544	0	0	0.365571	0.0191556	0	0.0204723	0.145812	0.424737	0	0	0	0.0242525	0	0
F_Fmmd2006	0	1	0	0	0	0.5562	0.0664	0	0.4756	1	0.4445	0	0	0.1091	0	0	2.6518	0	0	0.209744	0.0250396	0	0.17935	0.377102	0.167622	0	0	0	0.0411419	0	0
F_Fmmd2009	0	1	0	0	0	0.5451	0.0269	0	0.0366	1	0.2072	0	0	0.0357	0	0	1.8515	0	0	0.29441	0.0145288	0	0.0197678	0.540103	0.111909	0	0	0	0.0192817	0	0
F_Fmmd2013	0	1	0	0	0	0.539	0.0597	0	0.3003	1	0.2792	0	0	0.1687	0	0	2.3469	0	0	0.229665	0.0254378	0	0.127956	0.426094	0.118965	0	0	0	0.0718821	0	0
F_Fmmd2025	0	1	0	0	0	0.6194	0.03	0	0.0107	0.5498	1	0	0	0.0544	0	0	2.2643	0	0	0.27355	0.0132491	0	0.00472552	0.242812	0.441638	0	0	0	0.0240251	0	0
F_Fmmd4003	0	1	0	0	0	0.8673	0.1288	0	1	0.6089	0.7416	0	0	0.0651	0	0	3.4117	0	0	0.254213	0.0377524	0	0.293109	0.178474	0.21737	0	0	0	0.0190814	0	0
F_Fmmd4004	0	1	0	0	0	0.5696	0.0954	0	0.7519	0.5502	1	0	0	0.0942	0	0	3.0613	0	0	0.186065	0.0311632	0	0.245615	0.179728	0.326659	0	0	0	0.0307712	0	0
F_Fmmd4005	0	1	0	0	0	0.1153	0.0199	0	0.0782	0.1169	1	0	0	0.0491	0	0	1.3794	0	0	0.0835871	0.0144266	0	0.0566913	0.084747	0.724953	0	0	0	0.0355952	0	0
F_Fmmd4006	0	1	0	0	0	0.7473	0.0779	0	0.3499	1	0.9314	0	0	0.0955	0	0	3.202	0	0	0.233385	0.0243285	0	0.109275	0.312305	0.290881	0	0	0	0.0298251	0	0
F_Fmmd4008	0	1	0	0	0	0.9282	0.1384	0	1	0.7607	0.8751	0	0	0.095	0	0	3.7974	0	0	0.24443	0.036446	0	0.263338	0.200321	0.230447	0	0	0	0.0250171	0	0
F_Fmmd7002	0	1	0	0	0	0.4742	0.0786	0	0.6476	1	0.6207	0	0	0.3336	0	0	3.1547	0	0	0.150315	0.0249152	0	0.205281	0.316987	0.196754	0	0	0	0.105747	0	0
F_Fmmd7003	0	1	0	0	0	1	0.136	0	0.8947	0.5681	0.5997	0	0	0.1112	0	0	3.3097	0	0	0.302142	0.0410913	0	0.270327	0.171647	0.181195	0	0	0	0.0335982	0	0
F_Fmmd7006	0	1	0	0	0	0.4354	0.0804	0	0.7133	0.4989	1	0	0	0.0728	0	0	2.8008	0	0	0.155456	0.0287061	0	0.254677	0.178128	0.357041	0	0	0	0.0259926	0	0
F_Fmmd7009	0	1	0	0	0	0.2128	0.044	0	0.3509	0.3125	1	0	0	0.06	0	0	1.9802	0	0	0.107464	0.02222	0	0.177204	0.157812	0.504999	0	0	0	0.0303	0	0
F_Fmmd7010	0	1	0	0	0	0.7214	0.1151	0	0.6817	1	0.7966	0	0	0.2701	0	0	3.5849	0	0	0.201233	0.0321069	0	0.190159	0.278948	0.22221	0	0	0	0.0753438	0	0
F_Fmmd7011	0	1	0	0	0	0.0367	0.0065	0	0.0111	1	0.0938	0	0	0.0318	0	0	1.1799	0	0	0.0311043	0.00550894	0	0.00940758	0.847529	0.0794983	0	0	0	0.0269514	0	0
F_FmmdCAR0095	0	1	0	0	0	0.5742	0.0822	0	0.4757	0.6753	1	0	0	0.0758	0	0	2.8832	0	0	0.199154	0.02851	0	0.16499	0.234219	0.346837	0	0	0	0.0262902	0	0
M_Mmd1001	0	1	1	0	0	0.153	0.0749	0	0.5702	0.2436	1	0	0	0.0738	0	0	2.1155	0	0	0.0723233	0.0354053	0	0.269534	0.11515	0.472701	0	0	0	0.0348854	0	0
M_Mmd1010	0	1	1	0	0	1	0.1225	0	0.6039	0.415	0.9578	0	0	0.0636	0	0	3.1628	0	0	0.316176	0.0387315	0	0.190938	0.131213	0.302833	0	0	0	0.0201088	0	0
M_Mmd1012	0	1	1	0	0	0.0556	0.0152	0	0.0968	0.1492	1	0	0	0.0679	0	0	1.3847	0	0	0.0401531	0.0109771	0	0.0699068	0.107749	0.722178	0	0	0	0.0490359	0	0
M_Mmd1013	0	1	1	0	0	0.0061	0.0045	0	0.004	0.0122	0.1158	0	0	0.0111	0	0	0.1537	0	0	0.0396877	0.0292778	0	0.0260247	0.0793754	0.753416	0	0	0	0.0722186	0	0
M_Mmd1014	0	1	1	0	0	1	0.1301	0	0.0561	0.5959	0.9929	0	0	0.0712	0	0	2.8462	0	0	0.351346	0.0457101	0	0.0197105	0.209367	0.348851	0	0	0	0.0250158	0	0
M_Mmd2002	0	1	1	0	0	0.6165	0.0735	0	0.0212	0.1938	1	0	0	0.0605	0	0	1.9655	0	0	0.313661	0.0373951	0	0.0107861	0.0986009	0.508776	0	0	0	0.030781	0	0
M_Mmd2006	0	1	1	0	0	0.0749	0.0279	0	0.2271	0.214	1	0	0	0.0694	0	0	1.6133	0	0	0.0464266	0.0172937	0	0.140767	0.132647	0.619848	0	0	0	0.0430174	0	0
M_Mmd2008	0	1	1	0	0	0.8877	0.0747	0	0.1547	0.4557	1	0	0	0.0664	0	0	2.6392	0	0	0.336352	0.028304	0	0.0586162	0.172666	0.378903	0	0	0	0.0251591	0	0
M_mmd2009	0	1	1	0	0	0.0542	0.021	0	0.0947	0.7465	1	0	0	0.0976	0	0	2.014	0	0	0.0269116	0.010427	0	0.0470209	0.370655	0.496524	0	0	0	0.0484608	0	0
M_Mmd2013	0	1	1	0	0	1	0.1033	0	0.5404	0.255	0.9471	0	0	0.0983	0	0	2.9441	0	0	0.339662	0.0350871	0	0.183554	0.0866139	0.321694	0	0	0	0.0333888	0	0
M_Mmd2014	0	1	1	0	0	0.6365	0.0384	0	0.4864	0.3131	1	0	0	0.0853	0	0	2.5597	0	0	0.248662	0.0150018	0	0.190022	0.122319	0.390671	0	0	0	0.0333242	0	0
M_Mmd4008	0	1	1	0	0	0.0321	0.0089	0	0.2782	0.0477	1	0	0	0.0499	0	0	1.4168	0	0	0.0226567	0.00628176	0	0.196358	0.0336674	0.705816	0	0	0	0.0352202	0	0
M_mmd4012	0	1	1	0	0	0.9634	0.1083	0	0.2868	1	0.9012	0	0	0.0697	0	0	3.3294	0	0	0.289361	0.0325284	0	0.0861416	0.300354	0.270679	0	0	0	0.0209347	0	0
M_mmd4014	0	1	1	0	0	1	0.1111	0	0.7181	0.9308	0.935	0	0	0.0896	0	0	3.7846	0	0	0.264229	0.0293558	0	0.189743	0.245944	0.247054	0	0	0	0.0236749	0	0
M_Mmd1003	0	1	1	0	0	0.1937	0.0797	0	0.692	0.2379	1	0	0	0.0683	0	0	2.2716	0	0	0.0852703	0.0350854	0	0.304631	0.104728	0.440218	0	0	0	0.0300669	0	0
F_Fdom_bourg_aurainville_25	1	1	0	0	0.0177	0	0.033	0	0.8022	1	0.2177	0	0	0.5529	0.0182	0	2.6417	0	0.00670023	0	0.012492	0	0.303668	0.378544	0.0824091	0	0	0	0.209297	0.0068895	0
F_Fdom_bourg_villiesV_27	1	1	0	0	0.0262	0	0.0262	0	0.1252	1	0.1533	0	0	0.2689	0.0174	0	1.6172	0	0.0162008	0	0.0162008	0	0.0774178	0.618353	0.0947935	0	0	0	0.166275	0.0107593	0
F_Fdom_camargue#5_31	1	1	0	0	0.0408	0	0.0527	0	0.0763	1	0.2232	0	0	0.4166	0.0251	0	1.8347	0	0.022238	0	0.028724	0	0.0415872	0.545048	0.121655	0	0	0	0.227067	0.0136807	0
F_Fdom_camargueII_30	1	1	0	0	0.0649	0	0.0202	0	0.0626	1	0.2093	0	0	0.3342	0.028	0	1.7192	0	0.0377501	0	0.0117497	0	0.0364123	0.581666	0.121743	0	0	0	0.194393	0.0162866	0
F_Fdom_mont_villiesP_13	1	1	0	0	0.0146	0	0.0139	0	0.0355	1	0.1356	0	0	0.1216	0.0112	0	1.3324	0	0.0109577	0	0.0104323	0	0.0266437	0.750525	0.101771	0	0	0	0.0912639	0.00840588	0
F_Fdom_montPI_17	1	1	0	0	0.0196	0	0.1012	0	0.0273	1	0	0.153637	0	0.5671	0.0567	0	1.92554	0	0.010179	0	0.0525568	0	0.0141779	0.519336	0	0.0797892	0	0	0.294515	0.0294463	0
F_Fdom_montPIX_18	1	1	0	0	0.0234	0	0.0171	0	0.0261	1	0	0	0.161031	0.0467	0.0264	0	1.30073	0	0.0179899	0	0.0131465	0	0.0200656	0.768798	0	0	0.1238	0	0.0359029	0.0202963	0
F_Fdom_tarbess1_45	1	1	0	0	0.0325	0	0.0444	0	0.0976	0.9721	1	0	0	0.22	0.0762	0	2.4428	0	0.0133044	0	0.0181759	0	0.0399542	0.397945	0.409366	0	0	0	0.0900606	0.0311937	0
M_Mdom_bourg_allichampsP_28	1	1	1	0	0.5559	0	0.0723	0	0.4821	1	0.3932	0	0	0.3573	0.0145	0	2.8753	0	0.193336	0	0.0251452	0	0.167669	0.34779	0.136751	0	0	0	0.124265	0.00504295	0
M_Mdom_bourg_wassyR_26	1	1	1	0	1	0	0.061	0	0.4029	0.9111	0.4033	0	0	0.2874	0.0137	0	3.0794	0	0.324739	0	0.0198091	0	0.130837	0.295869	0.130967	0	0	0	0.0933299	0.00444892	0
M_Mdom_camargue#2_29	1	1	1	0	0.5517	0	0.2831	0	0.8021	1	0	0	0.2299	0.2026	0.0274	0	3.0968	0	0.178152	0	0.0914169	0	0.259009	0.322914	0	0	0.0742379	0	0.0654224	0.00884784	0
M_Mdom_camargue#3_35	1	1	1	0	0.0348	0	0.0575	0	1	0.5407	0	0	0.1975	0.3062	0.0134	0	2.1501	0	0.0161853	0	0.0267429	0	0.465095	0.251477	0	0	0.0918562	0	0.142412	0.00623227	0
M_Mdom_camargueI_34	1	1	1	0	0.0148	0	0.0328	0	0.5406	1	0.1794	0	0	0.3675	0.0386	0	2.1737	0	0.00680867	0	0.0150895	0	0.2487	0.460045	0.0825321	0	0	0	0.169067	0.0177577	0
M_Mdom_carm_Adarles_32	1	1	1	0	0.0349	0	0.0658	0	0.8562	1	0.1467	0	0	0.3938	0.0199	0	2.5173	0	0.0138641	0	0.0261391	0	0.340126	0.397251	0.0582767	0	0	0	0.156437	0.0079053	0
M_Mdom_mont_VIII_16	1	1	1	0	0.4045	0	0.28	0	0.7311	1	0	0.158266	0	0.7395	0.1115	0	3.42487	0	0.118107	0	0.081755	0	0.213468	0.291982	0	0.0462109	0	0	0.215921	0.032556	0
M_Mdom_montPI_14	1	1	1	0	0.2413	0	0.078	0	0.533	1	0	0.143756	0	0.1542	0.0234	0	2.17366	0	0.111011	0	0.0358842	0	0.245209	0.460054	0	0.0661356	0	0	0.0709404	0.0107653	0
M_Mdom_montPIX_15	1	1	1	0	0.1186	0	0.0247	0	0.4504	1	0	0.150587	0	0.154	0.016	0	1.91429	0	0.0619552	0	0.012903	0	0.235283	0.522388	0	0.0786648	0	0	0.0804477	0.0083582	0
M_Mdom_Tarbes1_46	1	1	1	0	0.0438	0	0.0201	0.0401	0	1	0.7501	0	0	0.0186	0.1675	0	2.0402	0	0.0214685	0	0.00985198	0.0196549	0	0.490148	0.36766	0	0	0	0.00911675	0.0820998	0
M_Mdom_Tarbes2_44	1	1	1	0	0.0196	0	0.0236	0.0238	0	1	0	0.168283	0	0.0081	0.3029	0	1.54628	0	0.0126756	0	0.0152624	0.0153917	0	0.646712	0	0.108831	0	0	0.00523837	0.195889	0
M_Mdom_Tarbes3_47	1	1	1	0	0.016	0	0.0125	0.0091	0	1	0.3931	0	0	0.0039	0.3611	0	1.7957	0	0.00891017	0	0.00696107	0.00506766	0	0.556886	0.218912	0	0	0	0.00217185	0.201091	0
M_Mdom_Tarbes4_48	1	1	1	0	0.007	0	0.0089	0.0231	0	1	0.4114	0	0	0.004	0.2808	0	1.7352	0	0.00403412	0	0.00512909	0.0133126	0	0.576302	0.237091	0	0	0	0.00230521	0.161826	0
F_F102mmm	0	0	0	0.0382356	0	0	0	0.0284	0	0.8399	0	0.0967063	0	0	1	0.0514	2.05464	0.0186094	0	0	0	0.0138224	0	0.408782	0	0.0470672	0	0	0	0.486703	0.0250165
F_F103mmm	0	0	0	0.113691	0	0	0	0.4126	0	0.9644	0	0.20293	0	0	1	0.1103	2.80392	0.0405471	0	0	0	0.147151	0	0.343947	0	0.0723737	0	0	0	0.356643	0.0393378
F_F104mmm	0	0	0	0.0336122	0	0	0	0.0284	0	1	0	0.0923276	0	0	0.6502	0.0433	1.84784	0.01819	0	0	0	0.0153693	0	0.541172	0	0.0499652	0	0	0	0.35187	0.0234328
F_F105mmm	0	0	0	0.0431452	0	0	0	0.03	0	0.3266	0	0.0750216	0	0	1	0.0624	1.53717	0.028068	0	0	0	0.0195164	0	0.212469	0	0.0488051	0	0	0	0.650547	0.0405942
F_F106mmm	0	0	0	0.0302464	0	0	0	0.0558	0	0.4989	0	0.182335	0	0	1	0.0731	1.84038	0.0164349	0	0	0	0.0303198	0	0.271085	0	0.0990746	0	0	0	0.543366	0.03972
F_F107mmm	0	0	0	0.100913	0	0	0	0.0315	0	0.8835	0	0.0989237	0	0	1	0.0449	2.15974	0.0467247	0	0	0	0.0145851	0	0.409078	0	0.0458036	0	0	0	0.463019	0.0207896
F_F108mmm	0	0	0	0.0392944	0	0	0	0.0207	0	0.6038	0	0.0919053	0	0	1	0.0432	1.7989	0.0218436	0	0	0	0.011507	0	0.33565	0	0.0510897	0	0	0	0.555895	0.0240147
F_F110mmm	0	0	0	0.0215638	0	0	0	0.5398	0	1	0	0.120081	0	0	0.7646	0.0772	2.52324	0.00854606	0	0	0	0.213931	0	0.396315	0	0.0475899	0	0	0	0.303023	0.0305955
F_F114mmm	0	0	0	0.0217344	0	0	0	0.01	0	0.1191	0	0.0547406	0	0	1	0.064	1.26958	0.0171194	0	0	0	0.00787665	0	0.0938109	0	0.0431173	0	0	0	0.787665	0.0504106
F_F124mmm	0	0	0	0.0266966	0	0	0	0.1649	0	1	0	0.115219	0	0	0.5377	0.058	1.90252	0.0140323	0	0	0	0.0866747	0	0.52562	0	0.0605614	0	0	0	0.282626	0.030486
F_F205mmm	0	0	0	0.0407528	0	0	0	1	0	0.861	0	0.0953005	0	0	0.3836	0.0419	2.42255	0.0168223	0	0	0	0.412788	0	0.35541	0	0.0393389	0	0	0	0.158345	0.0172958
F_F206mmm	0	0	0	0.0450742	0	0	0	0.0835	0	0.1829	0	0.0672958	0	0	1	0.1525	1.53127	0.0294358	0	0	0	0.0545299	0	0.119443	0	0.0439477	0	0	0	0.653053	0.0995905
F_F213mmm	0	0	0	0.06247	0	0	0	0.0254	0	1	0	0.150288	0	0	0.9355	0.1047	2.27836	0.0274189	0	0	0	0.0111484	0	0.438913	0	0.0659633	0	0	0	0.410603	0.0459541
F_F407mmm	0	0	0	0.0591916	0	0	0	0.1563	0	0.5362	0	0.111901	0	0	1	0.0809	1.94449	0.0304406	0	0	0	0.0803809	0	0.275753	0	0.0575477	0	0	0	0.514273	0.0416047
F_F412mmm	0	0	0	0.0781462	0	0	0	0.0133	0	0.099	0	0.0418672	0	0	1	0.0456	1.27791	0.0611514	0	0	0	0.0104076	0	0.07747	0	0.0327622	0	0	0	0.782526	0.0356832
F_F413mmm	0	0	0	0.102406	0	0	0	0.414	0	0.3114	0	0.0955362	0	0	1	0.0931	2.01644	0.0507855	0	0	0	0.205312	0	0.15443	0	0.0473786	0	0	0	0.495923	0.0461704
F_F418mmm	0	0	0	0.0701647	0	0	0	0.0611	0	0.1598	0	0.0705877	0	0	1	0.0698	1.43145	0.0490164	0	0	0	0.0426839	0	0.111635	0	0.0493119	0	0	0	0.698591	0.0487617
F_F701mmm	0	0	0	0.0989643	0	0	0	0.1245	0	0.8546	0	0.112915	0	0	1	0.0929	2.28388	0.0433317	0	0	0	0.0545125	0	0.374188	0	0.04944	0	0	0	0.437852	0.0406764
F_F702mmm	0	0	0	0.0838942	0	0	0	0.1165	0	0.7459	0	0.103189	0	0	1	0.0736	2.12308	0.0395153	0	0	0	0.054873	0	0.351329	0	0.0486034	0	0	0	0.471013	0.0346666
F_F405mmm	0	0	0	0.0406809	0	0	0	0.4461	0	0.3465	0.2741	0	0	0	1	0.1219	2.22928	0.0182484	0	0	0	0.200109	0	0.155431	0.122954	0	0	0	0	0.448575	0.0546813
F_F406mmm	0	0	0	0.0332111	0	0	0	0.0812	0	0.3566	0.163	0	0	0	1	0.095	1.72901	0.0192081	0	0	0	0.0469633	0	0.206245	0.0942735	0	0	0	0	0.578365	0.0549447
F_F414mmm	0	0	0	0.0373605	0	0	0	0.1249	0	0.4061	0	0.18863	0	0	1	0.1242	1.88119	0.01986	0	0	0	0.0663941	0	0.215874	0	0.100272	0	0	0	0.531578	0.066022
F_F415mmm	0	0	0	0.0796058	0	0	0	0.127	0	0.458	0.217	0	0	0	1	0.123	2.00461	0.0397114	0	0	0	0.0633541	0	0.228474	0.108251	0	0	0	0	0.498851	0.0613587
F_F703mmm	0	0	0	0.115224	0	0	0	0.0176	0	0.3639	0	0.0922592	0	0	1	0.0425	1.63148	0.0706253	0	0	0	0.0107877	0	0.223049	0	0.0565493	0	0	0	0.612939	0.0260499
F_F705mmm	0	0	0	0.0751117	0	0	0	0.3538	0	0.6826	0	0.13198	0	0	1	0.0591	2.30259	0.0326205	0	0	0	0.153653	0	0.296449	0	0.057318	0	0	0	0.434293	0.0256667
F_F706mmm	0	0	0	0.0667492	0	0	0	0.4267	0	0.4704	0	0.115862	0	0	1	0.044	2.12371	0.0314305	0	0	0	0.200922	0	0.221499	0	0.0545564	0	0	0	0.470874	0.0207184
F_F707mmm	0	0	0	0.0449404	0	0	0	0.0213	0	0.4676	0	0.107267	0	0	1	0.0572	1.69831	0.0264619	0	0	0	0.0125419	0	0.275333	0	0.0631611	0	0	0	0.588822	0.0336806
M_M107mmm	0	0	1	0.0264719	0	0	0	0.1506	0	0.2953	0.0651	0	0	0	1	0.2992	1.83667	0.014413	0	0	0	0.0819961	0	0.16078	0.0354445	0	0	0	0	0.544463	0.162903
M_M108mmm	0	0	1	0.0687938	0	0	0	0.0097	0	0.1165	0.0475	0	0	0	1	0.689	1.93149	0.0356169	0	0	0	0.00502202	0	0.060316	0.0245924	0	0	0	0	0.517734	0.356719
M_M109mmm	0	0	1	0.00704561	0	0	0	0.0088	0	0.1888	0	0.052953	0	0	1	0.5786	1.8362	0.00383706	0	0	0	0.00479251	0	0.102821	0	0.0288384	0	0	0	0.544603	0.315108
M_M111mmm	0	0	1	0.0371088	0	0	0	0.056	0	0.203	0	0.0620911	0	0	1	0.3981	1.7563	0.021129	0	0	0	0.0318852	0	0.115584	0	0.0353534	0	0	0	0.569379	0.22667
M_M112mmm	0	0	1	0.040621	0	0	0	0.0167	0	0.1553	0.0541	0	0	0	1	0.1567	1.42342	0.0285376	0	0	0	0.0117323	0	0.109103	0.038007	0	0	0	0	0.702533	0.110087
M_M201mmm	0	0	1	0.0499406	0	0	0	0.1557	0	0.332	0.0725	0	0	0	1	0.0945	1.70464	0.0292969	0	0	0	0.0913389	0	0.194762	0.042531	0	0	0	0	0.586634	0.0554369
M_M207mmm	0	0	1	0.0606575	0	0	0	0.0993	0	0.1817	0	0.06674	0	0	1	0.2178	1.6262	0.0373002	0	0	0	0.0610627	0	0.111733	0	0.0410405	0	0	0	0.614931	0.133932
M_M213mmm	0	0	1	0.047708	0	0	0	0.1228	0	0.1753	0	0.0599275	0	0	1	0.2855	1.69124	0.028209	0	0	0	0.0726096	0	0.103652	0	0.0354342	0	0	0	0.591284	0.168811
M_M401mmm	0	0	1	0.0727382	0	0	0	0.1034	0	0.0518	0	0.0464837	0	0	1	0.3665	1.64092	0.0443276	0	0	0	0.0630134	0	0.0315676	0	0.0283278	0	0	0	0.609414	0.22335
M_M403mmm	0	0	1	0.0654506	0	0	0	0.0261	0	0.0261	0.0233	0.0221729	0	0	1	0.5331	1.69622	0.0385861	0	0	0	0.0153871	0	0.0153871	0.0137364	0.0130719	0	0	0	0.589545	0.314286
M_M404mmm	0	0	1	0.0760823	0	0	0	0.1376	0	0.0557	0	0.0413162	0	0	1	0.3938	1.7045	0.0446362	0	0	0	0.0807276	0	0.0326782	0	0.0242395	0	0	0	0.586683	0.231036
M_M405mmm	0	0	1	0.0560765	0	0	0	0.0852	0	0.243	0	0.0635826	0	0	1	0.1404	1.58826	0.0353069	0	0	0	0.0536436	0	0.152998	0	0.0400329	0	0	0	0.62962	0.0883987
M_M410mmm	0	0	1	0.0979289	0	0	0	0.0042	0	0.0288	0	0.0370293	0	0	1	0.0909	1.25886	0.0777918	0	0	0	0.00333636	0	0.0228779	0	0.029415	0	0	0	0.794371	0.0722083
M_mm110	0	0	1	0.0536265	0	0	0	0.1548	0	0.1656	0.0911	0	0	0	1	0.1762	1.64133	0.0326727	0	0	0	0.094314	0	0.100894	0.0555039	0	0	0	0	0.609263	0.107352
M_mm408	0	0	1	0.0623657	0	0	0	0.1891	0	0.0741	0	0.0592545	0	0	1	0.773	2.15782	0.0289022	0	0	0	0.0876347	0	0.0343402	0	0.0274604	0	0	0	0.463431	0.358232
M_mm707	0	0	1	0.030788	0	0	0	0.0809	0	0.0936	0	0.0636755	0	0	1	0.2305	1.49946	0.0205327	0	0	0	0.0539526	0	0.0624223	0	0.0424655	0	0	0	0.666905	0.153722
M_mm708	0	0	1	0.0333563	0	0	0	0.0949	0	0.2029	0.0862	0	0	0	1	0.0969	1.51426	0.0220282	0	0	0	0.062671	0	0.133993	0.0569256	0	0	0	0	0.66039	0.0639918
M_mm709	0	0	1	0.0360811	0	0	0	0.2297	0	0.2125	0.0824	0	0	0	1	0.0811	1.64178	0.0219768	0	0	0	0.139909	0	0.129433	0.0501894	0	0	0	0	0.609095	0.0493976
M_mm758	0	0	1	0.0586984	0	0	0	0.1803	0	0.158	0.0893	0	0	0	1	0.3068	1.7931	0.0327357	0	0	0	0.100552	0	0.0881156	0.0498021	0	0	0	0	0.557694	0.1711
F_Fmus_MPB152_43	1	0	0	0.0138	0	0	0.00592626	1	0	0.3182	0	0	0.0999	0	0.3057	0.0373	1.78083	0.00774921	0	0	0.00332781	0.561537	0	0.178681	0	0	0.0560976	0	0	0.171662	0.0209453
F_Fmus_MPB154_38	1	0	0	0.0277	0	0	0.017712	1	0	0.326	0	0	0.1387	0	0.4455	0.0609	2.01651	0.0137366	0	0	0.00878348	0.495906	0	0.161665	0	0	0.0687821	0	0	0.220926	0.0302007
F_Fmus_MPB155_36	1	0	0	0.0127	0	0	0.0231662	1	0	0.2072	0	0	0.0948	0	0.3264	0.0312	1.69547	0.00749057	0	0	0.0136636	0.589808	0	0.122208	0	0	0.0559138	0	0	0.192513	0.018402
F_Fmus_MPB156_40	1	0	0	0.0283	0	0	0.0431835	1	0	0.2645	0	0	0.1179	0	0.3339	0.0622	1.84998	0.0152974	0	0	0.0233426	0.540545	0	0.142974	0	0	0.0637303	0	0	0.180488	0.0336219
F_Fmus_hong_mH263_20	1	0	0	0.1265	0	0	0.0329267	1	0	0.5845	0	0	0.1749	0	0.967	0.128	3.01383	0.0419732	0	0	0.0109252	0.331804	0	0.193939	0	0	0.0580325	0	0	0.320855	0.0424709
F_Fmus_hong_mH265_22	1	0	0	0.0348	0	0	0.0231099	1	0	0.2308	0	0	0.1019	0	0.3286	0.0403	1.75951	0.0197782	0	0	0.0131343	0.56834	0	0.131173	0	0	0	0.0579139	0	0.186757	0.0229041
F_Fmus_aus_MHC2112_50	1	0	0	0.0268	0	0	0.0592352	1	0	0.2603	0	0.1631	0	0	0.1017	0.0504	1.66154	0.0161297	0	0	0.0356509	0.601853	0	0.156662	0	0.0981622	0	0	0	0.0612085	0.0303334
F_Fmus_aus_MHC2426_53	1	0	0	0.0536	0	0	0.00862591	0.3436	0	0.1385	0	0	0.0687	0	0.3831	1	1.99613	0.026852	0	0	0.00432133	0.172133	0	0.0693844	0	0	0	0.0344167	0	0.191922	0.50097
F_Fmus_aus_MHC2513_51	1	0	0	0.0894	0	0	0.0779194	1	0	0.4037	0	0.1499	0	0	0.2165	0.0674	2.00482	0.0445925	0	0	0.038866	0.498798	0	0.201365	0	0.0747698	0	0	0	0.10799	0.033619
F_Fmus_aus_MHC2730_54	1	0	0	0.0221	0	0	0.0251279	1	0	0.3792	0	0	0.106	0	0.087	0.041	1.66043	0.0133098	0	0	0.0151334	0.602254	0	0.228375	0	0	0	0.063839	0	0.0523961	0.0246924
F_Fmus_aus_RB2741_49	1	0	0	0.0167	0	0	0.0371503	1	0	0.2536	0	0.1055	0	0	0.0757	0.0345	1.52315	0.0109641	0	0	0.0243904	0.656534	0	0.166497	0	0.0692643	0	0	0	0.0496996	0.0226504
F_Fmus_aus_SPB3342_52	1	0	0	0.0799	0	0	0.111425	1	0	0.3627	0	0	0.1291	0	0.3318	0.0848	2.09972	0.0380526	0	0	0.0530665	0.476253	0	0.172737	0	0	0.0614842	0	0	0.158021	0.0403862
M_Mmus_MPB153_37	1	0	1	0.079	0	0	0.0207009	0.8389	0	0.4581	0	0	0.5339	0	1	0.5613	3.4919	0.0226238	0	0	0.00592826	0.240242	0	0.131189	0	0	0	0.152897	0	0.286377	0.160743
M_Mmus_MPB154_39	1	0	1	0.0769	0	0	0.0139174	0.9803	0	0.505	0	0	0.7438	0	1	0.3994	3.71932	0.0206758	0	0	0.00374192	0.26357	0	0.135778	0	0	0	0.199983	0	0.268867	0.107385
M_Mmus_MPB155_41	1	0	1	0.072	0	0	0.0262812	0.7902	0	0.3841	0	0	0.6967	0	1	0.5881	3.55738	0.0202396	0	0	0.00738779	0.22213	0	0.107973	0	0	0	0.195846	0	0.281106	0.165318
M_Mmus_MPB156_42	1	0	1	0.0964	0	0	0.059239	0.6744	0	0.6111	0	0	0.3594	0	1	0.6452	3.44574	0.0279766	0	0	0.017192	0.19572	0	0.177349	0	0	0	0.104303	0	0.290214	0.187246
M_Mmus_hong_mH262_23	1	0	1	0.0522	0	0	0.01152	0.3622	0	0.084	0	0.0587568	0	0	1	0.2472	1.81588	0.0287464	0	0	0.00634404	0.199463	0	0.0462586	0	0.0323573	0	0	0	0.550698	0.136133
M_Mmus_hong_mH263_19	1	0	1	0.134	0	0	0.0443875	0.562	0	0.1648	0	0	0.1194	0	1	0.4391	2.46369	0.05439	0	0	0.0180167	0.228113	0	0.0668916	0	0	0.0484639	0	0	0.405896	0.178229
M_Mmus_hong_mH264_21	1	0	1	0.06	0	0	0.00517488	0.662	0	0.1104	0	0	0.0653315	0	1	0.303	2.20591	0.0271997	0	0	0.00234592	0.300103	0	0.0500475	0	0	0.0296166	0	0	0.453328	0.137359
M_Mmus_hong_mH264_24	1	0	1	0.0413	0	0	0.0029219	0.5418	0	0.0995	0.0707	0	0	0	1	0.3248	2.08102	0.019846	0	0	0.00140407	0.260353	0	0.047813	0.0339737	0	0	0	0	0.480533	0.156077
M_Mmus_aus_MHC0115_58	1	0	1	0.0138	0	0	0.0059643	1	0	0.5095	0	0	0.1277	0	0.579	0.5221	2.75806	0.00500351	0	0	0.00216249	0.362573	0	0.184731	0	0	0	0.0463006	0	0.20993	0.189299
M_Mmus_aus_MHC1212_57	1	0	1	0.0352	0	0	0.00799439	1	0	0.5322	0	0	0.1334	0	0.968	0.4913	3.16809	0.0111108	0	0	0.00252341	0.315647	0	0.167987	0	0	0	0.0421073	0	0.305546	0.155077
M_Mmus_aus_MHC2260_55	1	0	1	0.0317	0	0	0.00390566	1	0	0.6357	0	0	0.1197	0	0.529	0.4107	2.73071	0.0116087	0	0	0.00143027	0.366206	0	0.232797	0	0	0.0438348	0	0	0.193723	0.150401
M_Mmus_aus_MHC2390_59	1	0	1	0.0519	0	0	0.00956641	0.9312	0	0.4917	0	0	0.1292	0	1	0.5824	3.19597	0.0162392	0	0	0.00299328	0.291367	0	0.15385	0	0	0.040426	0	0	0.312894	0.18223
M_Mmus_aus_RB2827_56	1	0	1	0.0345	0	0	0.0125839	1	0	0.3002	0	0	0.0875	0	0.5083	0.9323	2.87538	0.0119984	0	0	0.00437642	0.34778	0	0.104403	0	0	0.0304307	0	0	0.176776	0.324235
													mass 18716
